# Supplementary material for: Analysis of the Diet Quality and Nutritional State of Children, Youth, and Young Adults with Prader–Willi Syndrome: A Polish Multiple Case Study
Source: Nutrients. 2023 Aug 31;15(17):3811. doi: 10.3390/nu15173811 (PMC10490043; doi:10.3390/nu15173811)
Supplement: Supplementary file 1 [file nutrients-15-03811-s001.zip]

Archive with 1 entries (1 files):
- nutrients-2532288-supplementary.pdf
